# Supplementary material for: Adaptation and Validation of the Diabetic Foot Ulcer Scale-Short Form in Spanish Subjects
Source: J Clin Med. 2020 Aug 3;9(8):2497. doi: 10.3390/jcm9082497 (PMC7465700; doi:10.3390/jcm9082497)
Supplement: Supplementary file 1 [file jcm-09-02497-s001.zip]

Archive with 8 entries (8 files):
- File S1_cuestionario.pdf
- __MACOSX/._File S1_cuestionario.pdf
- Table S1_rev.docx
- __MACOSX/._Table S1_rev.docx
- Table S2.docx
- __MACOSX/._Table S2.docx
- Table S3.docx
- __MACOSX/._Table S3.docx
